# Supplementary material for: Cytotoxic Activity of Boswellia serrata Roxb. Essential Oil and Acetyl-11-Keto-β-Boswellic Acid (AKBA) on Hepatocellular Carcinoma Cells: In Vitro and In Silico Study
Source: Int J Mol Sci. 2026 Jul 3;27(13):5978. doi: 10.3390/ijms27135978 (PMC13362177; doi:10.3390/ijms27135978)
Supplement: Supplementary file 1 [file ijms-27-05978-s001.zip]

Archive with 1 entries (1 files):
- ijms-4367394-supplementary.pdf
